# Supplementary material for: Phyto-Mediated Zinc Oxide Nanoparticles from Raphanus sativus (L.): Metabolomic Insights, Gastroprotective Potential, and Docking-Supported Evidence
Source: Life (Basel). 2025 Nov 5;15(11):1710. doi: 10.3390/life15111710 (PMC12653370; doi:10.3390/life15111710)
Supplement: Supplementary file 1 [file life-15-01710-s001.zip]

Archive with 1 entries (1 files):
- life-3924245-supplementary.pdf
